# Supplementary material for: High Voltage Flyback Converter for Safety Indicators in Electrical Testing Laboratories
Source: Sensors (Basel). 2026 Jan 1;26(1):270. doi: 10.3390/s26010270 (PMC12788360; doi:10.3390/s26010270)
Supplement: Supplementary file 1 [file sensors-26-00270-s001.zip]

Archive with 6 entries (6 files):
- HV_dc_dc_operating_300V.mp4
- HV_DC_DC_operating_500V.mp4
- HV_DC_DC_operating_910V.mp4
- HV_DC_DC_test_100V.mp4
- HV_DC_DC_test_200V.mp4
- HV_DC_DC_test_300V.mp4
